# Supplementary material for: NEO212, a Perillyl Alcohol-Temozolomide Conjugate, Triggers Macrophage Differentiation of Acute Myeloid Leukemia Cells and Blocks Their Tumorigenicity
Source: Cancers (Basel). 2022 Dec 9;14(24):6065. doi: 10.3390/cancers14246065 (PMC9776529; doi:10.3390/cancers14246065)
Supplement: Supplementary file 1 [file cancers-14-06065-s001.zip]

Archive with 1 entries (1 files):
- cancers-2002579-supplementary.pdf
